# Supplementary material for: Characteristics of Women with Lung Adenocarcinoma in the World Trade Center Environmental Health Center
Source: Int J Environ Res Public Health. 2022 Jun 22;19(13):7618. doi: 10.3390/ijerph19137618 (PMC9265949; doi:10.3390/ijerph19137618)
Supplement: Supplementary file 1 [file ijerph-19-07618-s001.zip]

Archive with 1 entries (1 files):
- ijerph-1728364-supplementary.pdf
